# Supplementary material for: Three-Dimensional Visualization and Detection of the Pulmonary Venous–Left Atrium Connection Using Artificial Intelligence in Fetal Cardiac Ultrasound Screening
Source: Bioengineering (Basel). 2026 Jan 15;13(1):100. doi: 10.3390/bioengineering13010100 (PMC12837485; doi:10.3390/bioengineering13010100)
Supplement: Supplementary file 1 [file bioengineering-13-00100-s001.zip]

Archive with 6 entries (6 files):
- Figure S1.png
- Figure S2.png
- Figure S3.png
- supplementary_materials_legends_revised.pdf
- Table S1.xlsx
- Video S1.m4v
