# Supplementary material for: Three-Dimensional Visualization and Detection of the Pulmonary Venous–Left Atrium Connection Using Artificial Intelligence in Fetal Cardiac Ultrasound Screening
Source: Bioengineering (Basel). 2026 Jan 15;13(1):100. doi: 10.3390/bioengineering13010100 (PMC12837485; doi:10.3390/bioengineering13010100)
Supplement: Supplementary file 1 [file bioengineering-13-00100-s001.zip › Table S1.xlsx]

## Sheet:  SegResNet
class SegResNet(nn.Module):
"""
SegResNet based on `3D MRI brain tumor segmentation using autoencoder regularization
<https://arxiv.org/pdf/1810.11654.pdf>`_.
The module does not include the variational autoencoder (VAE).
The model supports 2D or 3D inputs.
Args:
spatial_dims: spatial dimension of the input data. Defaults to 3.
init_filters: number of output channels for initial convolution layer. Defaults to 8.
in_channels: number of input channels for the network. Defaults to 1.
out_channels: number of output channels for the network. Defaults to 2.
dropout_prob: probability of an element to be zero-ed. Defaults to ``None``.
act: activation type and arguments. Defaults to ``RELU``.
norm: feature normalization type and arguments. Defaults to ``GROUP``.
norm_name: deprecating option for feature normalization type.
num_groups: deprecating option for group norm. parameters.
use_conv_final: if add a final convolution block to output. Defaults to ``True``.
blocks_down: number of down sample blocks in each layer. Defaults to ``[1,2,2,4]``.
blocks_up: number of up sample blocks in each layer. Defaults to ``[1,1,1]``.
upsample_mode: [``"deconv"``, ``"nontrainable"``, ``"pixelshuffle"``]
The mode of upsampling manipulations.
Using the ``nontrainable`` modes cannot guarantee the model's reproducibility. Defaults to``nontrainable``.
- ``deconv``, uses transposed convolution layers.
- ``nontrainable``, uses non-trainable `linear` interpolation.
- ``pixelshuffle``, uses :py:class:`monai.networks.blocks.SubpixelUpsample`.
"""
def __init__(
self,
spatial_dims: int = 3,
init_filters: int = 8,
in_channels: int = 1,
out_channels: int = 2,
dropout_prob: float | None = None,
act: tuple | str = ("RELU", {"inplace": True}),
norm: tuple | str = ("GROUP", {"num_groups": 8}),
norm_name: str = "",
num_groups: int = 8,
use_conv_final: bool = True,
blocks_down: tuple = (1, 2, 2, 4),
blocks_up: tuple = (1, 1, 1),
upsample_mode: UpsampleMode | str = UpsampleMode.NONTRAINABLE,
):

## Sheet: SwinUNETR
class SwinUNETR(nn.Module):
"""
Swin UNETR based on: "Hatamizadeh et al.,
Swin UNETR: Swin Transformers for Semantic Segmentation of Brain Tumors in MRI Images
<https://arxiv.org/abs/2201.01266>"
"""
def __init__(
self,
in_channels: int,
out_channels: int,
patch_size: int = 2,
depths: Sequence[int] = (2, 2, 2, 2),
num_heads: Sequence[int] = (3, 6, 12, 24),
window_size: Sequence[int] | int = 7,
qkv_bias: bool = True,
mlp_ratio: float = 4.0,
feature_size: int = 24,
norm_name: tuple | str = "instance",
drop_rate: float = 0.0,
attn_drop_rate: float = 0.0,
dropout_path_rate: float = 0.0,
normalize: bool = True,
norm_layer: type[LayerNorm] = nn.LayerNorm,
patch_norm: bool = False,
use_checkpoint: bool = False,
spatial_dims: int = 3,
downsample: str | nn.Module = "merging",
use_v2: bool = False,
) -> None:

## Sheet: MedNeXt
class MedNeXt(nn.Module):
"""
MedNeXt model class from paper: https://arxiv.org/pdf/2303.09975
Args:
spatial_dims: spatial dimension of the input data. Defaults to 3.
init_filters: number of output channels for initial convolution layer. Defaults to 32.
in_channels: number of input channels for the network. Defaults to 1.
out_channels: number of output channels for the network. Defaults to 2.
encoder_expansion_ratio: expansion ratio for encoder blocks. Defaults to 2.
decoder_expansion_ratio: expansion ratio for decoder blocks. Defaults to 2.
bottleneck_expansion_ratio: expansion ratio for bottleneck blocks. Defaults to 2.
kernel_size: kernel size for convolutions. Defaults to 7.
deep_supervision: whether to use deep supervision. Defaults to False.
use_residual_connection: whether to use residual connections in standard, down and up blocks. Defaults to False.
blocks_down: number of blocks in each encoder stage. Defaults to [2, 2, 2, 2].
blocks_bottleneck: number of blocks in bottleneck stage. Defaults to 2.
blocks_up: number of blocks in each decoder stage. Defaults to [2, 2, 2, 2].
norm_type: type of normalization layer. Defaults to 'group'.
global_resp_norm: whether to use Global Response Normalization. Defaults to False. Refer: https://arxiv.org/abs/2301.00808
"""
def __init__(
self,
spatial_dims: int = 3,
init_filters: int = 32,
in_channels: int = 1,
out_channels: int = 2,
encoder_expansion_ratio: Sequence[int] | int = 2,
decoder_expansion_ratio: Sequence[int] | int = 2,
bottleneck_expansion_ratio: int = 2,
kernel_size: int = 7,
deep_supervision: bool = False,
use_residual_connection: bool = False,
blocks_down: Sequence[int] = (2, 2, 2, 2),
blocks_bottleneck: int = 2,
blocks_up: Sequence[int] = (2, 2, 2, 2),
norm_type: str = "group",
global_resp_norm: bool = False,
):

## Sheet: SegFormer3D
class SegFormer3D(nn.Module):
def __init__(
self,
in_channels: int = 4,
sr_ratios: list = [4, 2, 1, 1],
embed_dims: list = [32, 64, 160, 256],
patch_kernel_size: list = [7, 3, 3, 3],
patch_stride: list = [4, 2, 2, 2],
patch_padding: list = [3, 1, 1, 1],
mlp_ratios: list = [4, 4, 4, 4],
num_heads: list = [1, 2, 5, 8],
depths: list = [2, 2, 2, 2],
decoder_head_embedding_dim: int = 256,
out_channels: int = 3,
decoder_dropout: float = 0.0,
):
